# Supplementary material for: Morphological and ecological convergence at the lower size limit for vertebrates highlighted by five new miniaturised microhylid frog species from three different Madagascan genera
Source: PLoS One. 2019 Mar 27;14(3):e0213314. doi: 10.1371/journal.pone.0213314 (PMC6436692; doi:10.1371/journal.pone.0213314)
Supplement: S1 Table — Numbers in red are those newly produced in this study. (XLSX) [file pone.0213314.s001.xlsx]

## Sheet: Sheet1
Species	Specimen Ref.	GenBank accession 16S 3'
Anodonthyla boulengeri complex	JCR133	KT240404
Anodonthyla boulengeri complex	JCR537	KT240635
Anodonthyla boulengeri complex	ZCMV13	EU341091
Anodonthyla boulengeri complex	PSG234	HM631940
Anodonthyla boulengeri complex	ZCMV8901	HM631950
Anodonthyla boulengeri complex	ZCMV8911	HM631948
Anodonthyla boulengeri complex	ZCMV8912	HM631949
Anodonthyla boulengeri complex	ZCMV8913	HM631947
Anodonthyla boulengeri complex	AMNHA173852	KM509088
Anodonthyla boulengeri complex	FAZC13978	HM364557
Anodonthyla boulengeri complex	MRSNA6292	HM364555		s
Anodonthyla boulengeri complex	MRSNA6309	HM364556
Anodonthyla boulengeri complex	MRSNA6320	HM364554
Anodonthyla boulengeri complex	PSG1101	HM631941
Anodonthyla boulengeri complex	PSG1127	HM631943
Anodonthyla boulengeri complex	PSG1134	HM631942
Anodonthyla boulengeri complex	ZCMV2157	FJ664183
Anodonthyla boulengeri complex	ZCMV8963	HM631944
Anodonthyla boulengeri complex	ZSM264_2002	AY594091
Anodonthyla boulengeri complex	FAZC13877	HM364558
Anodonthyla boulengeri complex	ZCMV8921	HM631945
Anodonthyla boulengeri complex	ZCMV8922	HM631946
Anodonthyla emilei	FGMV2002-0267	AY594092
Anodonthyla emilei	JCR3251	KT240954
Anodonthyla emilei	ZCMV214	EU341087
Anodonthyla eximia sp. Nov.	ZCMV204	FJ559111
Anodonthyla hutchisoni	FAZC10243	FJ559110
Anodonthyla jeanbai	FGZC2405	KM509089
Anodonthyla jeanbai	FGZC2409	KU937779/EU341085
Anodonthyla montana	FGMV2001-530	EU341088
Anodonthyla moramora	ZCMV56	EU341090
Anodonthyla nigrigularis	FGZC155	KM509090
Anodonthyla nigrigularis	FGZC235	EU341089
Anodonthyla pollicaris	ZCMV2207	FJ559112
Anodonthyla rouxae	FGZC2422	EU341086
Anodonthyla theoi	JCR3175	KT240955
Anodonthyla theoi	ZCMV5454	FJ559113
Anodonthyla theoi	ZCMV5463	KM509091
Anodonthyla vallani	FGZC2103	KU937780/KM509092
Mini ature gen. et sp. nov.	FGZC 151	MK459307
Mini mum gen. et sp. nov.	ZCMV558	EU341082/KU937804
Mini scule gen. et sp. nov.	Stet240415	MK459308
Mini scule gen. et sp. nov.	Stet240415.1	MK459309
Mini scule gen. et sp. nov.	Stet140515	MK459310
Mini scule gen. et sp. nov.	Stet230715	MK459311
Mini scule gen. et sp. nov.	ACZCV0383	MK459312
Mini scule gen. et sp. nov.	ACZCV0384	MK459313
Mini scule gen. et sp. nov.	ACZCV0385	MK459314
Mini scule gen. et sp. nov.	ACZCV0386	MK459315
Mini scule gen. et sp. nov.	ACZCV0387	MK459316
Mini scule gen. et sp. nov.	FGZC2661	EU341081
Plethodontohyla alluaudi	FGZC161	EU341068
Plethodontohyla alluaudi	FAZC15423	MG273710
Plethodontohyla bipunctata	RAX10726	KM509181
Plethodontohyla brevipes	FGMV2002-193	AY594113
Plethodontohyla brevipes	ZCMV270	EU341063
Plethodontohyla cf. Ca01	JCR1189	KT240616
Plethodontohyla cf. Ca01	JCR1215	KT240617
Plethodontohyla fonetana	FGZC917	EU341058/KM509191
Plethodontohyla guentheri	FN7143	AY594115
Plethodontohyla guentheri	FGZC2814	EU341059/KM509183
Plethodontohyla guentheri	AMCC128714	KM509185
Plethodontohyla inguinalis	AK041208-001	AB611992
Plethodontohyla inguinalis	FGMV2002-0248	AY594118
Plethodontohyla inguinalis	ZCMV57	EU341057
Plethodontohyla inguinalis	JCR92	KT240618
Plethodontohyla inguinalis	JCR715	KT240945
Plethodontohyla inguinalis	JCR557	KT240946
Plethodontohyla inguinalis	KU340642	KY288474
Plethodontohyla laevis	FAZC13902	HM364769/FJ559294
Plethodontohyla laevis	ACZCV0066	MG273701
Plethodontohyla laevis	MRSNA6189	MG273702
Plethodontohyla laevis	MRSNA6181	MG273703
Plethodontohyla laevis	ACZC6262	MG273704
Plethodontohyla laevis	ACZCV0268	MG273705
Plethodontohyla laevis	ACZC5923	MG273706
Plethodontohyla laevis	PBZT-RJS2020	MG273707
Plethodontohyla laevis	FGZC5239	MG273708
Plethodontohyla laevis	PBZT-RJS1830	MG273709
Plethodontohyla mihanika	ZCMV308	EU341056
Plethodontohyla mihanika	RAX8174	KM509184
Plethodontohyla mihanika	JCR2582	KT240986
Plethodontohyla notosticta	ZFMK66675	AF215380
Plethodontohyla notosticta	MRSNA2645	AY594116
Plethodontohyla notosticta	MRSNA2652	AY594117
Plethodontohyla notosticta	ZCMV471	EU341060
Plethodontohyla notosticta	ZCMV2106	EU341061
Plethodontohyla notosticta	FAZC13471	HM364763
Plethodontohyla notosticta	FAZC13527	HM364764
Plethodontohyla notosticta	FAZC13616	HM364765
Plethodontohyla notosticta	FAZC13709	HM364766
Plethodontohyla notosticta	FAZC13896	HM364768
Plethodontohyla notosticta	JCR617	KT240628
Plethodontohyla ocellata complex	FN7849	AY594108
Plethodontohyla ocellata complex	RJS0575	AY594109
Plethodontohyla ocellata complex	ZCMV88	EU341062
Plethodontohyla sp. Ca01	ZCMV555	EU341067/KM509182
Plethodontohyla tuberata	FGMV2000-411	AY594114
Plethodontohyla tuberata	MV2000-A61	EU341064
Rhombophryne botabota	FN7238	AY594104
Rhombophryne botabota	FGZC2896	EU341102/FJ559297
Rhombophryne botabota	DRV5836	KU724172
Rhombophryne botabota	ZCMV11473	KU724173
Rhombophryne botabota	ZCMV11474	KU724174
Rhombophryne botabota	FN7164	KU724175
Rhombophryne Ca7	MV2001-G46	EU341108
Rhombophryne coronata	MV2001-199	EU341103
Rhombophryne coronata	MV2001-A1	KM509188
Rhombophryne coudreaui	FAZC13887	FJ559299/HM364772
Rhombophryne coudreaui	FAZC13653	HM364771
Rhombophryne diadema	FGZC3631	KU724171
Rhombophryne guentherpetersi	DRV6220	KU724178
Rhombophryne guentherpetersi	ZCMV12401	KU937796
Rhombophryne laevipes	FGZC423	EU341104
Rhombophryne laevipes	FGZC1052	KM509189
Rhombophryne longicrus	FGZC3651	KR025897
Rhombophryne longicrus	FGZC3653	KR025898
Rhombophryne mangabensis	ZCMV886	EU341109/KU724181
Rhombophryne mangabensis	ZCMV2118	KU724179
Rhombophryne mangabensis	ZCMV2119	KU724180
Rhombophryne mangabensis	ZCMV891	KU724182
Rhombophryne matavy	FGZC1888	FJ559298
Rhombophryne matavy	FGZC1890	GU195641
Rhombophryne minuta	FGZC2897	EU341100
Rhombophryne minuta	FGZC2899	EU341106
Rhombophryne nilevina	KU340893	KY288475
Rhombophryne ornata	DRV6156/6456	KP895582
Rhombophryne ornata	ZCMV12382	KP895583
Rhombophryne ornata	ZCMV12384	KP895584
Rhombophryne proportionalis sp. nov.	ZCMV12404	KU937808
Rhombophryne proportionalis sp. nov.	ZCMV12405	MK459317
Rhombophryne regalis	FN7292	EU341111
Rhombophryne savaka	ZCMV2065	KU724176
Rhombophryne savaka	ZCMV2079	KU724177
Rhombophryne sp. Ca1	RJS0348	AY594106
Rhombophryne sp. Ca1	FAZC10314	FJ559295
Rhombophryne sp. Ca10	FAZC10312	AY594111
Rhombophryne sp. Ca3	FAZC11002	AY594107
Rhombophryne sp. Ca3	MV2001-131	FJ559296
Rhombophryne sp. Ca9	FN7705	AY594110
Rhombophryne sp. CaNew	RAX10368	KM509192
Rhombophryne sp. CaNew (ex. Alluaudi)	FN6426	AY594105
Rhombophryne sp. CaNew (ex. Alluaudi)	MV2001-1271	AY594112/DQ019606
Rhombophryne sp. CaNew (ex. Alluaudi)	ZCMV968	EU341105
Rhombophryne sp. CaNew (ex. Alluaudi)	ZCMV2209	KU724170
Rhombophryne sp. CaNew aff. Coronata	KU340732	KY288476
Rhombophryne sp. cf. Vaventy	AMNHA167315	DQ283409
Rhombophryne tany	ZCMV12359	KP895585
Rhombophryne testudo	FGMV2000-277	AY594125/EU341110
Rhombophryne testudo	FGMV2000-276	KC180070
Rhombophryne vaventy	FGZC2842	EU341107
